# Supplementary material for: Esthetic Perception of Different Clinical Situations of Maxillary Lateral Incisor Agenesis According to Populations with Dental and Non-Dental Backgrounds: A Systematic Review and Meta-Analysis
Source: Dent J (Basel). 2023 Apr 17;11(4):105. doi: 10.3390/dj11040105 (PMC10137431; doi:10.3390/dj11040105)
Supplement: Supplementary file 1 [file dentistry-11-00105-s001.zip]

Archive with 6 entries (6 files):
- Supplementary Figure S1.docx
- Supplementary Figure S2.docx
- Supplementary Table S1.docx
- Supplementary Table S2.docx
- Supplementary Table S3.docx
- Supplementary Table S4.docx
